# Supplementary material for: Nicotine smoking is associated with impaired cognitive performance in Pakistani young people
Source: PeerJ. 2021 Jun 2;9:e11470. doi: 10.7717/peerj.11470 (PMC8179217; doi:10.7717/peerj.11470)
Supplement: Supplemental Information 1 [file peerj-09-11470-s001.xlsx]

## Sheet: Age and gender
	Non Smokers
	Sr. No	S ID	Age (years)	Gender
	1	1	24	Male
	2	3	25	Male
	3	4	18	Male
	4	5	24	Male
	5	6	25	Male
	6	7	24	Male
	7	8	26	Male
	8	9	19	Male
	9	11	25	Male
	10	12	26	Male
	11	13	23	Male
	12	14	23	Male
	13	15	26	Male
	14	16	23	Male
	15	17	24	Male
	16	18	23	Male
	17	19	23	Male
	18	23	23	Male
	19	24	20	Male
	20	25	23	Male
	21	28	23	Male
	22	29	21	Male
	23	30	24	Male
	24	35	24	Male
	25	56	24	Male
	26	58	21	Male
	27	59	23	Male
	28	60	23	Male
	29	63	21	Male
	30	68	22	Male
	31	69	23	Male
	32	70	21	Male
	33	71	22	Male
	34	72	21	Male
	35	73	20	Male
	36	74	20	Male
	37	75	22	Male
	38	76	20	Male
	39	77	21	Male
	40	90	22	Male
	41	91	24	Male
	42	92	21	Male
	43	93	21	Male
	44	94	22	Male
	45	95	24	Male
	46	96	21	Male
	47	97	22	Male
	48	98	24	Male
	49	99	25	Male
	50	100	25	Male
		Average	22.68
		S.Dev	1.86744
	Smokers
	Sr. No	S ID	Age (years)	Gender
	1	2	28	Male
	2	10	30	Male
	3	20	29	Male
	4	21	26	Male
	5	22	24	Male
	6	26	20	Male
	7	27	20	Male
	8	31	23	Male
	9	32	23	Male
	10	33	23	Male
	11	34	22	Male
	12	36	20	Male
	13	37	25	Male
	14	38	30	Male
	15	39	29	Male
	16	40	30	Male
	17	41	29	Male
	18	42	22	Male
	19	43	28	Male
	20	44	27	Male
	21	45	26	Male
	22	46	30	Male
	23	47	30	Male
	24	48	29	Male
	25	49	30	Male
	26	50	21	Male
	27	51	24	Male
	28	52	22	Male
	29	53	22	Male
	30	54	21	Male
	31	55	25	Male
	32	57	20	Male
	33	61	21	Male
	34	62	21	Male
	35	64	22	Male
	36	65	21	Male
	37	66	22	Male
	38	67	20	Male
	39	78	21	Male
	40	79	22	Male
	41	80	22	Male
	42	81	22	Male
	43	82	22	Male
	44	83	23	Male
	45	84	22	Male
	46	85	21	Male
	47	86	21	Male
	48	87	22	Male
	49	88	24	Male
	50	89	24	Male
		Average	24.02
		S.Dev	3.4136

## Sheet: MMSE & EHI
		MMSE				Edhin burg handness inventory
	Sr. No	Nonsmokers	Smokers		Sr. No	Nonsmokers	Smokers
	1	26	30		1	100	100
	2	30	29		2	100	100
	3	27	29		3	100	100
	4	30	28		4	100	100
	5	29	29		5	100	100
	6	30	28		6	100	100
	7	30	28		7	100	100
	8	29	26		8	100	100
	9	28	27		9	100	100
	10	28	29		10	100	100
	11	26	28		11	100	100
	12	28	26		12	100	100
	13	27	29		13	100	100
	14	28	28		14	100	100
	15	29	28		15	100	100
	16	30	27		16	100	100
	17	28	26		17	100	100
	18	29	29		18	100	100
	19	30	28		19	100	100
	20	28	29		20	100	100
	21	27	29		21	100	100
	22	27	29		22	100	100
	23	29	28		23	100	100
	24	29	30		24	100	100
	25	26	29		25	100	100
	26	29	27		26	100	100
	27	30	28		27	100	100
	28	28	29		28	100	100
	29	30	29		29	100	100
	30	29	30		30	100	100
	31	30	30		31	100	100
	32	29	28		32	100	100
	33	28	29		33	100	100
	34	30	29		34	100	100
	35	30	30		35	100	100
	36	28	30		36	100	100
	37	28	27		37	100	100
	38	30	29		38	100	100
	39	26	29		39	100	100
	40	29	29		40	100	100
	41	30	28		41	100	100
	42	30	27		42	100	100
	43	26	30		43	94.5	100
	44	27	29		44	100	100
	45	30	29		45	100	100
	46	29	28		46	100	87.5
	47	30	28		47	87.5	100
	48	29	27		48	100	100
	49	27	29		49	100	100
	50	27	27		50	100	100
	Average	28.54	28.42		Average	98	99.75
	S.Dev	1.34331	1.08965		S.Dev	1.91674	1.76777

## Sheet: AST
			NON SMOKERS
				Sr. No	1	2	3	4	5	6	7	8	9	10	11	12	13	14	15	16	17	18	19	20	21	22	23	24	25	26	27	28	29	30	31	32	33	34	35	36	37	38	39	40	41	42	43	44	45
				S ID	1	3	4	5	6	7	8	9	11	12	13	14	15	16	17	18	19	23	24	25	28	29	30	35	56	58	59	60	63	68	69	70	71	72	73	74	75	76	77	90	91	92	93	94	95
			Test	Measure	Raw score
			AST	Congruency cost (Mean, correct)	46.29	78.83	57.73	41.21	55.01	78.51	58	98.57	44.86	49.07	50.02	79.27	47.96	83.79	45.03	63.29	104.66	20.25	148.96	56.65	141.63	16.08	41.01	60.8	24.33	61.52	25.89	104.66	38.26	66.85	104.66	83.17	32.89	20.54	48.84	65.35	23.93	35.14	139.65	128.6	54.63	51.49	98	81.39	-8.28
				Congruency cost (Median, correct)	29	116	67.5	34	50.5	28	81	129	54.5	30	62.5	78.5	66	87.5	40	57.5	106.5	8	32	36	116.5	13	37.5	67	34.5	75.5	15	106.5	29.5	70	106.5	60	40.5	41	50	62	34	42	115	121.5	11	34	71.5	94.5	40
				Switching cost (Mean, correct)	74.37	367.38	175.66	10.42	77.72	66.83	232.73	265.34	204.41	121.82	419.89	234.46	256.58	95.99	84.62	268.38	128.75	102.02	478.86	322.29	158.46	351.78	91.68	-69.43	-13.87	290.82	18.34	128.75	59.09	104.37	128.75	175.94	144.66	189.06	376.77	80.91	47.77	108.35	8.52	70.36	64.76	1.24	112.66	74.6	-34.14
				Switching cost (Median, correct)	58	324	140	12.5	63	43.5	196	214.5	147	86	423.5	218	219	91	94	166.5	87	78	482	297	101.5	340	64	-31.5	-28	267.5	22	87	43	80	87	85	148	134.5	373.5	101	48	88	17	16	51.5	8.5	72	79	-27.5
				Mean correct latency	449.28	737.22	579.93	455.12	458.24	472.9	607.59	638.5	596.3	578.08	808.72	559.32	716.12	601.79	484.45	654.11	559.76	500.29	823.18	680.63	633.31	852.88	422.22	495.06	451.06	666.45	437.8	559.76	476.08	510.59	559.76	580.45	503.04	508.27	732.97	674.16	422.09	493.75	570.13	537.35	626.27	433.58	544.71	554.22	627.89
				Median correct latency	437	647.5	524	436.5	437	431	559	560.5	533	547	729	484	622	541	477	589	523.5	482	737	576	583	709.5	402.5	456	433.5	606	426	523.5	471	467	523.5	509.5	461	440	666.5	619	407	446.5	502.5	487	575	408	506	512.5	552
				Mean correct latency (congruent)	426.72	698.32	552.59	435.04	431.26	434.91	578.78	593.21	574.01	553.85	785.02	521.55	692.78	560.16	462.51	622.66	511.68	490.36	750.69	653.04	563.85	845.15	401.98	465.64	439.21	636.28	425.54	511.68	456.95	477.8	511.68	540.49	486.8	498.2	709.85	642.32	410.51	476.18	501.2	474.29	599.84	407.84	496.65	514.58	631.79
				Median correct latency (congruent)	426	615	498	422	412.5	417	537	532	505.5	535	692	458.5	591	514.5	462.5	565.5	492	477	736	556	520.5	702	385.5	433	412.5	568.5	417	492	455	439	492	481.5	445.5	426	637	592.5	387	432	452	438	572	396	487.5	461.5	523
				Mean correct latency (incongruent)	473.01	777.14	610.32	476.25	486.27	513.43	636.77	691.78	618.87	602.92	835.04	600.82	740.74	643.95	507.54	685.95	616.34	510.61	899.64	709.68	705.48	861.23	442.99	526.44	463.54	697.79	451.43	616.34	495.21	544.65	616.34	623.66	519.69	518.74	758.69	707.67	434.44	511.32	640.86	602.89	654.47	459.32	594.65	595.96	623.51
				Median correct latency (incongruent)	455	731	565.5	456	463	445	618	661	560	565	754.5	537	657	602	502.5	623	598.5	485	768	592	637	715	423	500	447	644	432	598.5	484.5	509	598.5	541.5	486	467	687	654.5	421	474	567	559.5	583	430	559	556	563
				Mean correct latency (blocks 3,5) [non-switching blocks]	412.57	551.18	493.26	450.04	420.12	439.71	490.49	513	493.46	517.16	604.29	446.03	589.54	553.49	442.14	520.76	498	449.61	599.71	519.49	553.58	679.3	376.96	529.55	458	523.81	428.63	498	446.54	458.73	498	495.91	430.71	413.14	552.12	633.71	398.36	439.57	565.82	502.85	593.26	432.96	488.03	516.92	644.4
				Median correct latency (blocks 3,5) [non-switching blocks]	398	550	457	432	402	413.5	483	468	483	493	574.5	402	516.5	492	414.5	539.5	494	439	573	475	546.5	602	374.5	480.5	455.5	491.5	410.5	494	446	434	494	474	403	392.5	495	561.5	382	414	496	482	568.5	402	473	466	561.5
				Mean correct latency (block 7) [switching block]	486.94	918.56	668.92	460.46	497.84	506.53	723.22	778.34	697.86	638.99	1024.19	680.49	846.12	649.49	526.76	789.14	626.75	551.63	1078.57	841.78	712.04	1031.08	468.64	460.12	444.13	814.64	446.97	626.75	505.62	563.1	626.75	671.85	575.37	602.2	928.89	714.62	446.13	547.92	574.34	573.21	658.03	434.2	600.68	591.53	610.26
				Median correct latency (block 7) [switching block]	456	874	597	444.5	465	457	679	682.5	630	579	998	620	735.5	583	508.5	706	581	517	1055	772	648	942	438.5	449	427.5	759	432.5	581	489	514	581	559	551	527	868.5	662.5	430	502	513	498	620	410.5	545	545	534
				Percent correct trials	97.5	97.5	95	97.5	98.12	96.88	99.38	92.5	99.38	98.75	95	93.12	93.75	99.38	97.5	99.38	92.5	98.12	93.75	97.5	98.12	95	98.75	96.88	97.5	98.12	95	92.5	100	98.12	92.5	96.25	98.75	98.12	93.75	97.5	96.88	98.75	97.5	96.88	96.88	100	98.12	97.5	94.38
			Smokerrs
				Sr. No	1	2	3	4	5	6	7	8	9	10	11	12	13	14	15	16	17	18	19	20	21	22	23	24	25	26	27	28	29	30	31	32	33	34	35	36	37	38	39	40	41	42	43	44	45
				S ID	2	10	20	21	22	26	27	31	32	33	34	36	37	38	39	40	41	42	43	44	45	46	47	48	49	50	51	52	53	54	55	57	61	62	64	65	66	67	78	79	80	81	82	83	84
			Test	Measure	Raw score
			AST	Congruency cost (Mean, correct)	125.9	130.87	-55.98	149.23	178.59	39.01	160.82	9.11	61.39	-17.55	64.1	127.06	122.54	73.76	41.48	3.05	82.6	24	84.29	75.15	13.99	53.59	54.13	58.17	152.27	117.71	127.92	74.24	176.08	69.76	200.07	161.59	-2.19	76.84	72.61	134.51	8.93	40.17	50.68	86.65	79.82	10.52	123.12	9.55	53.67
				Congruency cost (Median, correct)	117	112.5	80	105	111.5	27	148.5	51.5	55.5	21.5	36.5	65.5	83.5	37.5	42	2.5	60	47	82	144	35.5	46.5	21	95	117	155	125	39	196	116	305	128.5	2.5	48	33	165	23	31	59.5	64	83.5	62.5	146.5	13	62.5
				Switching cost (Mean, correct)	742.16	91.56	22.09	366.37	269.53	85.29	288.67	139.14	8.68	129.74	101.47	168.74	223.75	-66.65	-3.4	-118.64	52.65	7.26	19.67	34.44	-74.76	623.04	-24.31	152.95	49.64	-3.68	388.72	-1.78	88.36	208.04	164.31	207.4	61.69	90.97	68.34	42.26	-65.36	-10.83	-148.78	5.45	-85.11	42.03	124.7	64.19	-1.77
				Switching cost (Median, correct)	734	70	56	356.5	176	92	270.5	87	-28.5	137	75.5	124	145.5	-59	-8	-73	59	5	45	48	-103.5	615.5	26	113	54.5	-1.5	357	50.5	55	193	177.5	163	53	77	60	80	-65.5	-40	-46	19.5	-80	5	152	75.5	-72.5
				Mean correct latency	975.55	600.26	677.39	761.62	641.42	530.67	746.3	548.93	580.18	550.66	528.15	740.99	571.77	439.61	497.76	472.39	441.88	590.4	494.72	534.25	468.02	887.73	461.72	577.66	612.45	627.3	928.35	531.41	715.3	667.36	770.71	687.77	457.54	515.94	723.18	1000.47	387.08	552.46	677.2	703.48	751.66	758.87	768.41	480.67	585.55
				Median correct latency	878	548	517	613	558	472	662	518	517	520.5	490	630	516	383	488	406.5	398	553.5	455	502.5	445	762	400	538	523	550	818.5	499	628	604	637.5	591	429	495	639	916	370	521.5	585.5	626	685	653	683.5	468	544.5
				Mean correct latency (congruent)	914.64	541.1	721.2	693.79	556.82	511.67	668.49	544.89	553.57	557.32	498.46	687.2	515.02	407.83	480.9	471.09	409.11	580.01	458.42	503.34	462.01	862.21	439.81	550.82	542.09	574.71	869.72	498.66	636.06	634.39	679.13	613.28	458.45	481.5	689.33	945.21	384.18	538.73	652.85	663.59	713.85	753.83	710.18	476.72	564.08
				Median correct latency (congruent)	813	518.5	457	563	509	465	595.5	498.5	490.5	501.5	471.5	604	464.5	377.5	473	406.5	386	533	436	464	437	746	399	500	485	503	760.5	475.5	542	580	496	524.5	427.5	466	617	862	362	508	550	596	633	627	615	464	496.5
				Mean correct latency (incongruent)	1040.53	671.97	665.22	843.02	735.42	550.68	829.31	554	614.96	539.77	562.57	814.26	637.57	481.58	522.38	474.13	491.71	604.02	542.71	578.49	476	915.8	493.94	608.98	694.36	692.41	997.64	572.9	812.14	704.14	879.2	774.86	456.25	558.34	761.94	1079.72	393.11	578.9	703.53	750.23	793.67	764.34	833.3	486.27	617.75
				Median correct latency (incongruent)	930	631	537	668	620.5	492	744	550	546	523	508	669.5	548	415	515	409	446	580	518	608	472.5	792.5	420	595	602	658	885.5	514.5	738	696	801	653	430	514	650	1027	385	539	609.5	660	716.5	689.5	761.5	477	559
				Mean correct latency (blocks 3,5) [non-switching blocks]	611.66	555.11	666.35	619.31	511.97	488.58	606.62	488.25	576.12	489.15	479.12	662.16	463.65	467.79	499.31	523.93	415.77	587.04	485.53	518.42	498.92	599.52	473.49	502.79	589.51	629.13	736.68	532.2	673.01	566.19	687.4	589.22	429.71	473.91	689.93	979.51	420.03	557.97	749.66	700.93	794.77	733.86	705.22	449.78	586.38
				Median correct latency (blocks 3,5) [non-switching blocks]	568	523.5	497	560.5	486	430	564.5	480	540	424	470	544	445	420	489	447	379	549.5	444	489	489	544	394	492	501.5	550	647	478	609	534	546	503	404	449	608.5	880	411.5	535	607	607.5	727	652	591	422	559
				Mean correct latency (block 7) [switching block]	1353.82	646.67	688.43	985.68	781.51	573.87	895.29	627.4	584.8	618.89	580.58	830.91	687.4	401.13	495.91	405.28	468.42	594.31	505.2	552.86	424.16	1222.56	449.18	655.74	639.15	625.44	1125.41	530.42	761.37	774.23	851.71	796.61	491.4	564.88	758.28	1021.77	354.68	547.13	600.88	706.38	709.66	775.89	829.92	513.97	584.61
				Median correct latency (block 7) [switching block]	1302	593.5	553	917	662	522	835	567	511.5	561	545.5	668	590.5	361	481	374	438	554.5	489	537	385.5	1159.5	420	605	556	548.5	1004	528.5	664	727	723.5	666	457	526	668.5	960	346	495	561	627	647	657	743	497.5	486.5
				Percent correct trials	96.88	91.25	28.75	75.62	95	96.25	96.88	83.12	75	72.5	93.12	85.62	93.12	76.88	76.88	76.25	75.62	83.75	85.62	77.5	75.62	91.88	78.75	89.38	90.62	88.12	90	85	87.5	91.25	88.75	88.12	83.12	90.62	92.5	80.62	73.12	75	96.25	86.88	95	75.62	92.5	83.12	75
[truncated: 7 more columns]

## Sheet: PRM
	Non smokers		test	Measure					Comparison basis
					Raw score	Standard score	Better than	Good as or better than
	Sr. No	S ID							Age	NART	M/F	N
	1	1	PRM	Percent correct	91.67	0.21	40-45%	40-45%	24-39	All	M	44
	2	3	PRM	Percent correct	79.17	-0.94	10-15%	10-15%	24-39	All	M	44
	3	4	PRM	Percent correct	100	1.32	85-90%	1	All	All	M	280
	4	5	PRM	Percent correct	100	0.98	70-75%	1	24-39	All	M	44
	5	6	PRM	Percent correct	87.5	-0.17	25-30%	40-45%	24-39	All	M	44
	6	7	PRM	Percent correct	91.67	0.21	40-45%	40-45%	24-39	All	M	44
	7	8	PRM	Percent correct	100	0.98	70-75%	1	24-39	All	M	44
	8	9	PRM	Percent correct	91.67	0.62	55-60%	55-60%	All	All	M	280
	9	11	PRM	Percent correct	100	0.98	70-75%	1	24-39	All	M	44
	10	12	PRM	Percent correct	95.83	0.59	70-75%	70-75%	24-39	All	M	44
	11	13	PRM	Percent correct	100	1.32	85-90%	1	All	All	M	280
	12	14	PRM	Percent correct	75	-0.8	15-20%	20-25%	All	All	M	280
	13	15	PRM	Percent correct	75	-1.33	5-10%	10-15%	24-39	All	M	44
	14	16	PRM	Percent correct	95.83	0.97	85-90%	85-90%	All	All	M	280
	15	17	PRM	Percent correct	100	0.98	70-75%	1	24-39	All	All	44
	16	18	PRM	Percent correct	100	1.32	85-90%	1	All	All	M	280
	17	19	PRM	Percent correct	83.33	-0.09	45-50%	45-50%	All	All	M	280
	18	23	PRM	Percent correct	100	1.32	85-90%	1	All	All	M	280
	19	24	PRM	Percent correct	95.83	0.97	85-90%	85-90%	All	All	M	280
	20	25	PRM	Percent correct	83.33	-0.09	45-50%	45-50%	All	All	M	280
	21	28	PRM	Percent correct	95.83	0.97	85-90%	85-90%	All	All	M	280
	22	29	PRM	Percent correct	79.17	-0.45	20-25%	20-25%	All	All	M	280
	23	30	PRM	Percent correct	100	0.98	70-75%	1	24-39	All	All	44
	24	35	PRM	Percent correct	100	0.98	70-75%	1	24-39	All	All	44
	25	56	PRM	Percent correct	100	0.98	70-75%	1	24-39	All	All	44
	26	58	PRM	Percent correct	91.67	0.62	55-60%	55-60%	All	All	M	280
	27	59	PRM	Percent correct	100	1.32	85-90%	1	All	All	M	280
	28	60	PRM	Percent correct	83.33	-0.09	45-50%	45-50%	All	All	M	280
	29	63	PRM	Percent correct	100	1.32	85-90%	1	All	All	M	280
	30	68	PRM	Percent correct	95.83	0.97	85-90%	85-90%	All	All	M	280
	31	69	PRM	Percent correct	79.17	-0.45	20-25%	20-25%	All	All	M	280
	32	70	PRM	Percent correct	70.83	-1.16	15-20%	15-20%	All	All	M	280
	33	71	PRM	Percent correct	100	1.32	85-90%	1	All	All	M	280
	34	72	PRM	Percent correct	100	1.32	85-90%	1	All	All	M	280
	35	73	PRM	Percent correct	79.17	-0.45	20-25%	20-25%	All	All	M	280
	36	74	PRM	Percent correct	87.5	0.26	45-50%	55-60%	All	All	M	280
	37	75	PRM	Percent correct	100	1.32	85-90%	1	All	All	M	280
	38	76	PRM	Percent correct	100	1.32	85-90%	1	All	All	M	280
	39	77	PRM	Percent correct	95.83	0.97	85-90%	85-90%	All	All	M	280
	40	90	PRM	Percent correct	100	1.32	85-90%	1	All	All	M	280
	41	91	PRM	Percent correct	91.67	0.21	40-45%	40-45%	24-39	All	M	44
	42	92	PRM	Percent correct	95.83	0.97	85-90%	85-90%	All	All	M	280
	43	93	PRM	Percent correct	100	1.32	85-90%	1	All	All	M	280
	44	94	PRM	Percent correct	95.83	0.97	85-90%	85-90%	All	All	M	280
	45	95	PRM	Percent correct	91.67	0.21	40-45%	40-45%	24-39	All	M	44
	46	96	PRM	Percent correct	100	1.32	85-90%	1	All	All	M	280
	47	97	PRM	Percent correct	100	1.32	85-90%	1	All	All	M	280
	48	98	PRM	Percent correct	100	0.98	70-75%	1	24-39	All	All	44
	49	99	PRM	Percent correct	95.83	0.59	70-75%	70-75%	24-39	All	All	44
	50	100	PRM	Percent correct	95.83	0.59	70-75%	70-75%	24-39	All	All	44
				Averge	93.4164	0.624	#DIV/0!	1	#DIV/0!	#DIV/0!	#DIV/0!	195.04
				SD	8.33684	0.736098	#DIV/0!	0	#DIV/0!	#DIV/0!	#DIV/0!	114.43
	Smokers		test	Measure	Raw	Standard	Better	Good as	Comparison basis
					score	score	than	or better
	Sr. No	S ID						than	Age	NART	M/F	N
	1	2	PRM	Percent correct	79.17	-0.94	10-15%	10-15%	24-39	All	M	44	1
	2	10	PRM	Percent correct	87.5	-0.17	25-30%	40-45%	24-39	All	M	44	2
	3	20	PRM	Percent correct	83.33	-0.56	25-30%	25-30%	24-39	All	M	44	3
	4	21	PRM	Percent correct	70.83	-1.71	5-10%	5-10%	24-39	All	M	44	4
	5	22	PRM	Percent correct	95.83	0.59	70-75%	70-75%	24-39	All	M	44	5
	6	26	PRM	Percent correct	70.83	-1.16	15-20%	15-20%	All	All	M	280	6
	7	27	PRM	Percent correct	75	-0.8	15-20%	20-25%	All	All	M	280	7
	8	31	PRM	Percent correct	62.5	-1.86	0-5%	5-10%	All	All	M	280	8
	9	32	PRM	Percent correct	83.33	-0.09	45-50%	45-50%	All	All	M	280	9
	10	33	PRM	Percent correct	91.67	0.62	55-60%	55-60%	All	All	M	280	10
	11	34	PRM	Percent correct	91.67	0.62	55-60%	55-60%	All	All	M	280	11
	12	36	PRM	Percent correct	91.67	0.62	55-60%	55-60%	All	All	M	280	12
	13	37	PRM	Percent correct	83.33	-0.56	25-30%	25-30%	24-39	All	M	44	13
	14	38	PRM	Percent correct	62.5	-2.48	0-5%	0-5%	24-39	All	M	44	14
	15	39	PRM	Percent correct	62.5	-2.48	0-5%	0-5%	24-39	All	M	44	15
	16	40	PRM	Percent correct	50	-3.63	0	0	24-39	All	M	44	16
	17	41	PRM	Percent correct	83.33	-0.56	25-30%	25-30%	24-39	All	M	44	17
	18	42	PRM	Percent correct	83.33	-0.09	45-50%	45-50%	All	All	M	280	18
	19	43	PRM	Percent correct	66.67	-2.1	0-5%	0-5%	24-39	All	M	44	19
	20	44	PRM	Percent correct	75	-1.33	5-10%	5-10%	24-39	All	M	44	20
	21	45	PRM	Percent correct	79.17	-0.94	10-15%	10-15%	24-39	All	M	44	21
	22	46	PRM	Percent correct	95.83	0.59	70-75%	70-75%	24-39	All	M	44	22
	23	47	PRM	Percent correct	54.17	-3.25	0-5%	0-5%	24-39	All	M	44	23
	24	48	PRM	Percent correct	70.83	-1.71	5-10%	5-10%	24-39	All	M	44	24
	25	49	PRM	Percent correct	66.67	-2.1	0-5%	0-5%	24-39	All	M	44	25
	26	50	PRM	Percent correct	79.17	-0.45	20-25%	20-25%	All	All	M	280	27
	27	51	PRM	Percent correct	91.67	0.21	40-45%	40-45%	24-39	All	M	44	28
	28	52	PRM	Percent correct	91.67	0.62	55-60%	55-60%	All	All	M	280	29
	29	53	PRM	Percent correct	75	-0.8	15-20%	20-25%	All	All	M	280	30
	30	54	PRM	Percent correct	91.67	0.62	55-60%	55-60%	All	All	M	280	31
	31	55	PRM	Percent correct	79.17	-0.94	10-15%	10-15%	24-39	All	M	44	32
	32	57	PRM	Percent correct	83.33	-0.09	45-50%	45-50%	All	All	M	280	33
	33	61	PRM	Percent correct	91.67	0.62	55-60%	55-60%	All	All	M	280	34
	34	62	PRM	Percent correct	75	-0.8	15-20%	20-25%	All	All	M	280	35
	35	64	PRM	Percent correct	83.33	-0.09	45-50%	45-50%	All	All	M	280	36
	36	65	PRM	Percent correct	70.83	-1.16	15-20%	15-20%	All	All	M	280	37
	37	66	PRM	Percent correct	91.67	0.64	60-65%	60-65%	All	All	M	984	38
	38	67	PRM	Percent correct	50	-2.93	0-5%	0-5%	All	All	M	280	39
	39	78	PRM	Percent correct	91.67	0.62	55-60%	55-60%	All	All	M	280	40
	40	79	PRM	Percent correct	100	1.32	85-90%	1	All	All	M	280	41
	41	80	PRM	Percent correct	91.67	0.62	55-60%	55-60%	All	All	M	280	42
	42	81	PRM	Percent correct	95.83	0.97	85-90%	85-90%	All	All	M	280	43
	43	82	PRM	Percent correct	87.5	0.26	45-50%	55-60%	All	All	M	280	44
	44	83	PRM	Percent correct	83.33	-0.09	45-50%	45-50%	All	All	M	280	45
	45	84	PRM	Percent correct	41.67	-3.64	0-5%	0-5%	All	All	M	280	46
	46	85	PRM	Percent correct	83.33	-0.09	45-50%	45-50%	All	All	M	280	47
	47	86	PRM	Percent correct	70.83	-1.16	15-20%	15-20%	All	All	M	280	48
	48	87	PRM	Percent correct	95.83	0.97	85-90%	85-90%	All	All	M	280	49
	49	88	PRM	Percent correct	83.33	-0.56	25-30%	25-30%	24-39	All	M	44	50
	50	89	PRM	Percent correct	91.67	0.21	40-45%	40-45%	24-39	All	M	44	51
				Average	79.75	-0.612	0	0.5	#DIV/0!	#DIV/0!	#DIV/0!	194.96	26
				SD	13.4425	1.25476	#DIV/0!	0.707107	#DIV/0!	#DIV/0!	#DIV/0!	163.11	15.017

## Sheet: CRT
	Non Smokers
		Serial No.	1	2	3	4	5	6	7	8	9	10	11	12	13	14	15	16	17	18	19	20	21	22	23	24	25	26	27	28	29	30	31	32	33	34	35	36	37	38	39	40	41	42	43	44	45	46	47
		S ID	1	3	4	5	6	7	8	9	11	12	13	14	15	16	17	18	19	23	24	25	28	29	30	35	56	58	59	60	63	68	69	70	71	72	73	74	75	76	77	90	91	92	93	94	95	96	97
	Test	Measure	Raw score	Raw score	Raw score	Raw score	Raw score	Raw score	Raw score	Raw score	Raw score	Raw score	Raw score	Raw score	Raw score	Raw score	Raw score	Raw score	Raw score	Raw score	Raw score	Raw score	Raw score	Raw score	Raw score	Raw score	Raw score	Raw score	Raw score	Raw score	Raw score	Raw score	Raw score	Raw score	Raw score	Raw score	Raw score	Raw score	Raw score	Raw score	Raw score	Raw score	Raw score	Raw score	Raw score	Raw score	Raw score	Raw score	Raw score
	CRT	Mean correct latency	351.68	454.29	454.26	411.07	428.53	425.76	480.43	413.27	428.88	500.67	434.9	376.18	536.99	455.2	415.15	432.9	481.51	487.56	448.37	405.77	436.18	511.63	371.23	409.82	442.27	462.27	373.91	481.51	429.01	443.58	393.78	615.11	604.91	413.14	477.91	546.66	362.5	498.28	428.45	542.58	480.83	380.66	427.2	476.57	687.72	423.38	457.03
		Median correct latency	331	441.5	424	360	388	377	453	397	413	428	377	369	449	407.5	402	399.5	454	453	413	368	372	477.5	357	384.5	350	407	361.5	454	416	400.5	374	521	486	390	440	465.5	345	417	400	457	457	361.5	387.5	420	553	376	439
		S.D. correct latency	76.17	94.45	121.23	179.39	161.7	155.6	139.76	79.81	88.39	251.19	181.78	71.43	312.75	171.26	80.82	149.08	125	217.85	203.09	192.73	206.26	124.5	90.28	111.35	280.68	161.4	74.36	125	115.99	187.94	128.21	239.5	323.21	109.84	136.08	252.56	86.05	277.65	112.48	251.35	121.53	92.12	120.75	194.3	424.93	144.38	134.05
		Percent correct trials	99	98	99	99	99	95	100	99	99	98	99	99	93	96	99	98	99	99	99	99	100	100	100	98	98	98	98	99	99	98	100	99	98	100	100	92	100	100	99	99	98	98	100	97	99	98	99
	Smokers
		Serial No.	1	2	3	4	5	6	7	8	9	10	11	12	13	14	15	16	17	18	19	20	21	22	23	24	25	26	27	28	29	30	31	32	33	34	35	36	37	38	39	40	41	42	43	44	45	46	47
		S ID	2	10	20	21	22	26	27	31	32	33	34	36	37	38	39	40	41	42	43	44	45	46	47	48	49	50	51	52	53	54	55	57	61	62	64	65	66	67	78	79	80	81	82	83	84	85	86
	Test	Measure	Raw score	Raw score	Raw score	Raw score	Raw score	Raw score	Raw score	Raw score	Raw score	Raw score	Raw score	Raw score	Raw score	Raw score	Raw score	Raw score	Raw score	Raw score	Raw score	Raw score	Raw score	Raw score	Raw score	Raw score	Raw score	Raw score	Raw score	Raw score	Raw score	Raw score	Raw score	Raw score	Raw score	Raw score	Raw score	Raw score	Raw score	Raw score	Raw score	Raw score	Raw score	Raw score	Raw score	Raw score	Raw score	Raw score	Raw score
	CRT	Mean correct latency	393.97	450.8	361.26	523.86	477.79	453.46	458.93	411.09	630.12	471.07	443.67	486.37	396.83	491.65	497.83	441.7	533.67	587.21	456.91	499.89	440.84	420.88	487.78	550.33	659.19	779.35	406.01	517.43	500.31	538.15	434.67	455.73	433.78	407.35	463.88	997.49	303.16	443.39	664.45	656.2	785.59	852.21	562.64	381.89	474.82	430.93	436.3
		Median correct latency	383	422	351	405	445	382	405	404	506.5	427.5	421	471	347	460	449.5	411	473	497.5	435	425	410.5	409.5	446	441	511	486	391	442	463	488	362.5	428	405.5	390	431	855	297.5	421	538	560	735.5	618	466.5	355	455	371	401
		S.D. correct latency	72.15	88.01	68.83	461.31	147.48	266.22	285.54	96.31	359.51	196.01	96.96	107.1	175.99	178.35	172.77	136.77	236.16	278.06	109.12	276.96	117.38	104.39	204.18	354.93	353.62	633.86	114.54	322.02	154.19	170.16	279.89	145.25	111.07	99.67	145.04	377.32	38.94	135.54	400.34	319.08	343.48	570.41	334.06	105.51	131.93	213.78	150.37
		Percent correct trials	99	100	99	99	98	99	98	97	96	96	97	99	98	94	90	93	89	96	93	94	94	100	98	91	88	79	97	96	97	89	96	95	96	99	97	91	100	99	98	91	96	92	96	92	90	99	100
[truncated: 5 more columns]
